# Supplementary material for: Huayu-qutan formula ameliorates hypertrophic cardiomyopathy by regulating MAPK and HIF‑1α-signaling pathways
Source: Chin Med. 2026 May 29;21:154. doi: 10.1186/s13020-026-01400-5 (PMC13220444; doi:10.1186/s13020-026-01400-5)
Supplement: Supplementary file 1 — Supplementary Material 1. [file 13020_2026_1400_MOESM1_ESM.xlsx]

## Sheet: 1
ion mode	Library Hit	Expected RT	Area	Formula	Precursor Mass	Found At Mass	Mass Error (ppm)	ion
+	Adenine	1.12	702700	C5H5N5	136.062	136.062	-0.4	119.0351、94.0403、92.0248、65.0133
+	Pipecolinic acid	1.13	220400	C6H11NO2	130.086	130.086	-0.5	84.0411、70.0650、56.0495
+	Nicotinic acid	1.13	314800	C6H5NO2	124.039	124.039	-0.3	106.0286、80.0495、78.0339、53.0386
+	Nicotinamide	1.13	403000	C6H6N2O	123.055	123.055	-2.2	80.0494、78.0336、53.0386
+	Guanosine	1.24	629500	C10H13N5O5	284.099	284.099	-0.3	152.0564、135.0300、88.0756
+	Cordycepin	1.27	78360	C10H13N5O3	252.109	252.109	0.3	234.1253、136.0617、119.0362
-	Fumaric acid	1.27	112000	C4H4O4	115.004	115.004	0.3	71.0142
+	Leucine	1.27	841600	C6H13NO2	132.102	132.102	-0.9	86.0963、69.0698、57.0573、56.0494
-	Maleic acid	1.27	112000	C4H4O4	115.004	115.004	0.3	71.0142
+	Isoleucine	1.27	841600	C6H13NO2	132.102	132.102	-0.9	86.0963、69.0698、57.0573、56.0494
+	Thymine	1.65	77840	C5H6N2O2	127.05	127.05	-1.2	110.0230、84.0430、69.0333、54.0338
+	Phenylalanine	1.69	2462000	C9H11NO2	166.086	166.086	-0.5	120.0804、103.0540、91.0542、77.0383、53.0387
+	Esculetin	1.97	58200	C9H6O4	179.034	179.034	-1	137.0589、105.0331、95.0506、77.0409、67.0523、51.0234
+	Chlorogenic acid	4.87	966300	C16H18O9	355.102	355.102	-2.2	163.0388、135.0439、117.0337
+	Neochlorogenic acid	4.87	966300	C16H18O9	355.102	355.102	-2.2	163.0388、135.0439、117.0337
+	Phellodendrine	6.16	324500	C20H23NO4	342.17	342.17	0	192.1020、177.0783
+	Tetrahydrojatrorrhizine	6.16	324500	C20H23NO4	342.17	342.17	0	192.1020、177.0783
+	Ginkgolide B [Smart Confirmation]	6.27	129800	C20H24O10	425.144	425.142	-4.9	293.1
+	Secoisolariciresinol diglucoside +NH3	6.73	9114	C32H46O16.NH3	704.312	704.313	0.8	345.1678、327.1606、295.1349、163.0752
+	Vitamin B2	7.03	277800	C17H20N4O6	377.146	377.146	0	243.0878、198.0652、172.0863
+	Baima glycoside	8	56890	C27H30O17	627.156	627.156	0.1	303.05
+	Schaftoside [Smart Confirmation]	8.5	156000	C26H28O14	565.155	565.156	0.7	529.1333、409.0902、349.0711、295.0606
+	Isoschaftoside	8.5	156000	C26H28O14	565.155	565.156	0.7	529.1333、409.0902、349.0711、295.0606
+	Isoscopoletin	8.54	135700	C10H8O4	193.05	193.05	0.3	178.0269、150.0307、133.0290、122.0374
+	Scopoletin	8.54	135700	C10H8O4	193.05	193.05	0.3	178.0269、150.0307、133.0290、122.0374
+	Isoscopoletin	8.54	135700	C10H8O4	193.05	193.05	0.3	178.0269、150.0307、133.0290、122.0374
-	Ferulic Acid	8.69	2426000	C10H10O4	193.051	193.051	-0.1	178.0272、134.0376、133.0300
-	Isoferulic acid	8.69	2426000	C10H10O4	193.051	193.051	-0.1	178.0272、134.0376、133.0300
+	6-Methylcoumarin	8.73	243600	C10H8O2	161.06	161.06	-0.5	118.0415、115.0540、90.0463、89.0382、77.0390
+	Quercetin	8.93	3759000	C15H10O7	303.05	303.05	-0.7	229.0498、201.0545、153.0185、137.0234
+	Hyperin [Smart Confirmation]	8.93	1409000	C21H20O12	465.103	465.103	0	303.049
+	Quercetin-3'-O-glucoside	8.93	1409000	C21H20O12	465.103	465.103	0	303.049
+	Rutin	8.93	2259000	C27H30O16	611.161	611.16	-0.5	303.049
+	Eleutheroside E +NH3	9.19	15100	C34H46O18.NH3	760.302	760.303	0.9	419.1675、401.1664、265.1082、235.0965、173.0591
+	Isoliquiritigenin [Smart Confirmation]	9.48	380900	C15H12O4	257.081	257.081	-0.9	147.0433、137.0135
+	Liquiritigenin	9.48	380900	C15H12O4	257.081	257.081	-0.9	147.0433、137.0135
+	Calycosin-7-O-glucoside [Smart Confirmation]	9.5	4069000	C22H22O10	447.129	447.128	-0.7	285.0748、270.0519
+	Glycitin	9.5	4069000	C22H22O10	447.129	447.128	-0.7	285.0748、270.0519
+	Typhaneoside	9.56	30420	C34H42O20	771.234	771.234	0.2	625.1796、463.1231、317.0640
+	Threonine	9.76	55070	C4H9NO3	120.066	120.066	-0.5	105.0713、74.0600、56.0497
+	Astragalin [Smart Confirmation]	9.98	1857000	C21H20O11	449.108	449.108	-0.1	287.0548、85.0287
+	Homoorientin (Isoorientin)	9.98	1857000	C21H20O11	449.108	449.108	-0.1	287.0548、85.0287
+	Kaempferol [Smart Confirmation]	9.99	5073000	C15H10O6	287.055	287.055	-0.9	258.0522、213.0549、165.0183、153.0181、121.0284
+	Afzelin [Smart Confirmation]	9.99	59020	C21H20O10	433.113	433.114	2.1	287.0547、71.0544
+	Vitexin	9.99	59020	C21H20O10	433.113	433.114	2.1	287.0547、71.0544
+	Glucosylvitexin	9.99	2672000	C27H30O15	595.166	595.165	-0.3	287.0540、85.0284
+	Aempferol-3-O-rutinoside [Smart Confirmation]	9.99	2672000	C27H30O15	595.166	595.165	-0.3	287.0540、85.0284
+	Genistin	9.99	59020	C21H20O10	433.113	433.114	2.1	287.0547、71.0544
+	Aempferol-3-O-rutinoside [Smart Confirmation]	9.99	2672000	C27H30O15	595.166	595.165	-0.3	287.0540、85.0284
+	Kaempferol	9.99	5073000	C15H10O6	287.055	287.055	-0.9	287.0547、71.0544
+	Aempferol-3-O-rutinoside	9.99	2672000	C27H30O15	595.166	595.165	-0.3	287.0540、85.0284
+	Aempferol-3-O-rutinoside [Smart Confirmation]	9.99	2672000	C27H30O15	595.166	595.165	-0.3	287.0540、85.0284
+	Kaempferol [Smart Confirmation]	9.99	5073000	C15H10O6	287.055	287.055	-0.9	287.0547、71.0544
+	Scutellarein	9.99	5073000	C15H10O6	287.055	287.055	-0.9	287.0547、71.0544
+	Afzelin [Smart Confirmation]	9.99	59020	C21H20O10	433.113	433.114	2.1	287.0547、71.0544
+	Isorhamnetin	10.33	936800	C16H12O7	317.066	317.065	-0.7	302.0435、274.0479、229.0499、203.0337、153.0183
+	Isorhamnetin-3-O-neohespeidoside [Smart Confirmation]	10.34	448000	C28H32O16	625.176	625.176	-0.3	317.0660、85.0286
+	Narcissoside	10.34	448000	C28H32O16	625.176	625.176	-0.3	317.0660、85.0286
+	Isorhamnetin-3-O-neohespeidoside	10.34	448000	C28H32O16	625.176	625.176	-0.3	317.0660、85.0286
+	Camphor [Smart Confirmation]	10.67	258500	C8H8O3	153.055	153.055	0.1	107.0857、97.0650、81.0702、77.0386、69.0696
+	Kaempferol-3-O-α-L-arabinopyranoside [Smart Confirmation]	11.55	25080	C20H18O10	419.097	419.098	0.7	287.0504、153.0500、85.0289
+	Kaempferol-3-O-α-L-arabinopyranoside	11.55	25080	C20H18O10	419.097	419.098	0.7	287.0504、153.0500、85.0289
+	Pratensein-7-O-glucoside [Smart Confirmation]	11.77	153100	C22H22O11	463.123	463.123	0	301.0712、269.0450
+	Daidzin +HCOOH	11.77	153100	C21H20O9.HCOOH	463.123	463.123	0	301.0712、269.0450
+	Pratensein-7-O-glucoside	11.77	153000	C22H22O11	463.123	463.124	0.4	301.0712、269.0450
+	Pratensein-7-O-glucoside [Smart Confirmation]	11.77	153100	C22H22O11	463.123	463.123	0	301.0712、269.0450
+	Hederagenin +Na [Smart Confirmation]	12.65	259500	C24H30O11	495.186	495.184	-4.1	451.1934、409.1844
+	Angelicin	12.69	92010	C11H6O3	187.039	187.039	0	159.0425、131.0490、103.0540、77.0391
+	Apiose Liquiritin [Smart Confirmation]	13.04	280400	C26H30O13	551.176	551.176	0.3	257.0816、147.0441
+	Apiose Liquiritin	13.04	280400	C26H30O13	551.176	551.176	0.3	257.0816、147.0441
+	Apiose Isoliquiritin	13.04	280400	C26H30O13	551.176	551.176	0.3	257.0816、147.0441
+	Liquiritin	13.36	549600	C21H22O9	419.134	419.134	0.2	257.0809、147.0440、137.0232
+	Isoliquiritin	13.36	549600	C21H22O9	419.134	419.134	0.2	257.0809、147.0440、137.0232
+	Ononin	13.55	3580000	C22H22O9	431.134	431.134	0.2	269.08
-	Liquiritin [Smart Confirmation]	13.61	206800	C21H22O9	417.119	417.119	-1	257.0809、147.0440、137.0232
+	Berberine	13.92	2374000	C20H17NO4	336.123	336.123	-1	320.0915、292.0973、306.0766、275.0944
+	Calycosin [Smart Confirmation]	15.04	8741000	C16H12O5	285.076	285.075	-1	270.0520、253.0497、225.0550、214.0626、137.0236
+	Wogonin	15.04	8741000	C16H12O5	285.076	285.075	-1	270.0520、253.0497、225.0550、214.0626、137.0236
+	Isomucronulatol-7-O-glucoside	15.49	67200	C23H28O10	465.176	465.176	0.7	303.1228、167.0708、147.0443
+	Genistein [Smart Confirmation]	16.85	66460	C15H10O5	271.06	271.06	0.4	215.0701、153.0187、91.0550、57.0697
+	Bergapten	17.04	135300	C12H8O4	217.05	217.05	0.8	202.0263、174.0312、161.0602、146.0358、89.0374
+	Bergapten	17.04	128800	C12H8O4	217.05	217.049	-0.2	202.0263、174.0312、161.0602、146.0358、89.0374
+	Methoxsalen	17.04	135300	C12H8O4	217.05	217.05	0.8	202.0263、174.0312、161.0602、146.0358、89.0374
+	Formononetin	19.96	9593000	C16H12O4	269.081	269.081	-0.9	254.0569、237.0545、197.0597、181.0646、169.0649
+	(6aR，11aR)-3-Hydroxy-9,10-Dimethoxypterocarpan	20.56	2992000	C17H16O5	301.107	301.107	-0.8	167.0702、152.0470
-	Glycocholic acid	21	14550	C26H43NO6	464.302	464.301	-0.8	400.283
+	Isomucronulatol	21.3	495500	C17H18O5	303.123	303.123	0	167.0703、133.0648、134.0359、
-	Astragaloside Ⅳ +HCOOH	21.49	320900	C41H68O14.HCOOH	829.459	829.459	0.1	179.057
+	Curcumenol	22.58	4993000	C15H22O2	235.169	235.169	-1	217.1590、159.1171、135.1169、107.0857、91.0542、67.0543、55.0542
+	Dehydroevofolin	23.97	225400	C17H14O2	251.107	251.107	0.1	233.0962、190.0771、167.0874、165.0673、128.0607988.9836、59.0490
-	Cholan-24-oic acid	24.06	20800	C24H40O5	407.28	407.28	-0.1	343.2640、298.7341、69.0357
+	Anise oil	24.12	541400	C10H12O	149.096	149.096	-0.5	121.0284、93.0326、65.0385
+	α-Asarone	24.16	56300000	C12H16O3	209.117	209.117	-1	194.0934、179.0698、177.0909、151.0750、135.0802、121.0649、91.0540
+	Bomyl acetate [Smart Confirmation]	24.44	464100	C5H4N4O	137.046	137.046	3.9	91.0542、77.0385、65.0386、51.0230
+	4'-Hydroxyacetophenone	24.45	8432000	C8H8O2	137.06	137.06	0	91.0542、77.0385、65.0386、51.0230
+	Cinnamaldehyde	24.45	263500	C9H8O	133.065	133.065	0.6	105.0708、103.0542、91.0548、79.0541、77.0385、51.0223
+	Bomyl acetate [Smart Confirmation]	24.45	8432000	C8H8O2	137.06	137.06	0	91.0542、77.0385、65.0386、51.0230
+	Senkyunolide A	24.45	41810000	C12H16O2	193.122	193.122	-0.7	147.1163、137.0594、105.0695、91.0538、77.0382、81.0697
+	Neocnidilide	27.62	7736000	C12H18O2	195.138	195.138	-0.8	97.0648、81.0700、79.0540
+	Ligustilide [Smart Confirmation]	27.86	74580000	C12H14O2	191.107	191.107	-1	173.0957、145.107、129.0069、115.0539、91.0538、79.0541、77.0383
+	Dihydrotanshinone I	27.88	15750000	C18H14O3	279.102	279.101	-0.9	261.0903、233.0954、205.1007、169.0651、141.0697
+	Sclareol +Na [Smart Confirmation]	28.17	304200	C19H15O4Na	331.094	331.094	0.1	245.1128、98.9837
+	Butylidenephthalide	28.32	4915000	C12H12O2	189.091	189.091	-0.7	153.0700、152.0620、128.0621、127.0541、115.0541、91.0540
+	Costunolide	29.4	13160000	C15H20O2	233.154	233.153	-0.8	215.1430、197.1324、173.0960、159.0802、131.0854、105.0698、91,0542
+	Isoalantolactone	29.4	13160000	C15H20O2	233.154	233.153	-0.8	215.1430、197.1324、173.0960、159.0802、131.0854、105.0698、91,0542
+	Pregnenolone	29.58	149900	C21H32O2	317.248	317.247	-0.7	299.2374、281.2243、211.1474、187.1486、159.1162、133.1011、107.0853
+	Cryptotanshinone	32.02	63570000	C19H20O3	297.149	297.148	-0.9	282.1244、254.0932、209.0959
+	Tanshinone I	32.29	7938000	C18H12O3	277.086	277.086	-0.5	249.0909、234.0677、178.0779
+	Patchouli alcohol (loss H2O)	33.3	4114000	C15H24	205.195	205.195	-0.8	149.1325、121.1008、107.0853、93.0697、77.0386
+	linolenic acid	33.35	7406000	C18H30O2	279.232	279.231	-1.1	149.0234、109.1010、95.0854、67.0543
+	Germacrone; (3E,7E)-3,7-dimethyl-10-propan-2-ylidenecyclodeca-3,7-dien-1-one	36.03	19580000	C15H22O	219.174	219.174	-0.8	201.1640、163.1119、159.1171、135.0804、91.0544、77.0385
+	IIA Tanshinone IIA	36.6	58130000	C19H18O3	295.133	295.133	-0.9	249.0909、234.0677、178.0779
+	Levistilide A	37.1	18240000	C24H28O4	381.206	381.206	-0.7	191.1062、173.0962
+	Senkyunolide O	37.1	18240000	C24H28O4	381.206	381.206	-0.7	191.1062、149.0600
+	Schisandrin B	38.24	141600	C23H28O6	401.196	401.196	-0.3	331.1178、300.0991、285.0758、239.2369
+	Dehydropachymic acid	41.31	671800	C33H50O5	527.373	527.373	-0.4	449.3410、353.2475、293.2260、278.2024
+	Ambroxane	43.46	258900	C16H28O	237.221	237.221	-0.5	219.2095、181.1589、149.0642、135.1109、121.1011、97.1063、83.0843
+	Methyl linoleate	51.44	319800	C19H34O2	295.263	295.263	0	263.2373、245.2263、207.0326、161.1320、147.1157、95.0862、55.0544
+	Reserpine	59.31	124100	C33H40N2O9	609.281	609.28	-0.4	397.2133、195.0650
